# Supplementary material for: Analysis of Conformational Preferences in Caffeine
Source: Molecules. 2022 Mar 17;27(6):1937. doi: 10.3390/molecules27061937 (PMC8949453; doi:10.3390/molecules27061937)
Supplement: Supplementary file 1 [file molecules-27-01937-s001.zip]

Archive with 1 entries (1 files):
- molecules-1463732-supplementary.pdf
